# Supplementary material for: Meta-Analysis of miRNA Variants Associated with Susceptibility to Autoimmune Disease
Source: Dis Markers. 2021 Oct 8;2021:9978460. doi: 10.1155/2021/9978460 (PMC8519726; doi:10.1155/2021/9978460)
Supplement: Supplementary Materials — Supplement Table 1: PRISMA 2009 Checklist. Supplement Table 2: meta-analysis of other miRNA-SNPs with autoimmune diseases. Supplement Table 3: the most important findings of the meta-analysis. [file 9978460.f1.zip]

Archive with 3 entries (3 files):
- Supplement Materials Table 1 (1).docx
- Supplement Materials Table 2 (1).docx
- Supplement Materials Table 3.docx
